# Supplementary material for: Assessment Strategies to Evaluate the Mediterranean Lifestyle: A Systematic Review
Source: Nutrients. 2022 Oct 8;14(19):4179. doi: 10.3390/nu14194179 (PMC9571868; doi:10.3390/nu14194179)
Supplement: Supplementary file 1 [file nutrients-14-04179-s001.zip]

Archive with 1 entries (1 files):
- nutrients-1926046-supplementary.pdf
